# Supplementary material for: Impact of mother’s own milk expression practices and processing treatments on infant health and growth outcomes: a systematic review protocol
Source: BMJ Open. 2025 Feb 11;15(2):e087539. doi: 10.1136/bmjopen-2024-087539 (PMC11815424; doi:10.1136/bmjopen-2024-087539)
Supplement: online supplemental file 1 [file bmjopen-15-2-s001.xlsx]

## Sheet: CINAHL
	Search Strategy for CINAHL
S1	(MM "Milk, Human") OR (MM "Breast Feeding") OR (MM Lactation+)
S2	(express* OR pump* OR extract* OR collect* OR treat* OR pasteuri* OR heat OR thermal OR composition OR process* OR microbial OR antimicrobial OR contaminat* OR freez* OR froze* OR sonic* OR UV OR hygien* OR save* OR saving OR stor* OR keep* OR conserv* OR preserv* OR Unpasteuri* OR Steril* OR microbiolog* OR bacteria* OR cool* OR macronutrient* )
S3	S1 AND S2
S4	((breastmilk OR ((breast OR human OR mother* OR parent OR parents ) AND milk ) OR breastfe* OR "breast feed*" OR "breast fed" OR colostrum OR lactat* ) N3 (express* OR pump* OR extract* OR collect* OR treat* OR pasteuri* OR heat OR thermal OR composition OR process* OR microbial OR antimicrobial OR contaminat* OR freez* OR froze* OR sonic* OR UV OR hygien* OR save* OR saving OR stor* OR keep* OR …
S5	(MH "Milk Expression")
S6	"hand express*"
S7	S3 OR S4 OR S5 OR S6
S8	(MM Infant+)
S9	(Outcome* OR impact* OR affect* OR influenc* OR result* OR consequenc* OR caus* OR issue* OR threat* OR effect* OR benefit* OR harm* OR "risk factor*" OR tolera* OR growth* OR development* OR neurodevelop* OR behavio* OR weight OR digest* OR diet OR nutrition OR malnutrition OR deficien* OR illness* OR death* OR morbidity OR mortality OR infection* OR transmi* OR sepsis* OR enterocolitis* OR cyto…
S10	S8 AND S9
S11	((infant* OR baby OR babies OR neonate* OR "new born*" OR newborn* OR preterm OR pre-term OR child* ) N4 (Outcome* OR impact* OR affect* OR influenc* OR result* OR consequenc* OR caus* OR issue* OR threat* OR effect* OR benefit* OR harm* OR "risk factor*" OR tolera* OR growth* OR development* OR neurodevelop* OR behavio* OR weight OR digest* OR diet OR nutrition OR malnutrition OR deficien* OR il…
S12	((infant* OR baby OR babies OR neonate* OR "new born*" OR newborn* OR preterm OR pre-term OR child*) OR (MH Infant+)) AND (MH "Growth+") OR (MH "Infant Physiology")
S13	S10 OR S11 OR S12
S14	S7 AND S13
S15	S14 NOT ((MH Animals) NOT ((MH Animals) AND (MH Humans)))

## Sheet: ClinicalTrials
	Search Strategy for ClinicalTrials.gov
●	("breastmilk" OR (("breast" OR "human" OR "mother*" OR "parent" OR "parents") AND "milk") OR "breastfe*" OR "breast feed*" OR "breast fed" OR "colostrum" OR "lactat*") AND ("express*" OR "pump*" OR "extract*" OR "collect*" OR "treat*" OR "pasteuri*" OR "heat" OR "thermal" OR "composition" OR "process*" OR "microbial" OR "antimicrobial" OR "contaminat*" OR "freez*" OR "froze*" OR "sonic*" OR "UV" …

## Sheet: Cochrane Trials
	Search Strategy for Cochrane trials
#1	[mh ^"Milk, Human"] OR [mh ^"Breast Feeding"] OR [mh Lactation]
#2	(express* OR pump* OR extract* OR collect* OR treat* OR pasteuri* OR heat OR thermal OR composition OR process* OR microbial OR antimicrobial OR contaminat* OR freez* OR froze* OR sonic* OR UV OR hygien* OR save* OR saving OR stor* OR keep* OR conserv* OR preserv* OR Unpasteuri* OR Steril* OR microbiolog* OR bacteria* OR cool* OR macronutrient* )
#3	#1 AND #2
#4	((breastmilk OR ((breast OR human OR mother* OR parent OR parents ) AND milk ) OR breastfe* OR ("breast" NEXT feed*) OR "breast fed" OR colostrum OR lactat* ) NEAR/3 (express* OR pump* OR extract* OR collect* OR treat* OR pasteuri* OR heat OR thermal OR composition OR process* OR microbial OR antimicrobial OR contaminat* OR freez* OR froze* OR sonic* OR UV OR hygien* OR save* OR saving OR stor* O…
#5	[mh ^"Breast Milk Expression"]
#6	("hand" NEXT express*)
#7	#3 OR #4 OR #5 OR #6
#8	[mh Infant]
#9	(Outcome* OR impact* OR affect* OR influenc* OR result* OR consequenc* OR caus* OR issue* OR threat* OR effect* OR benefit* OR harm* OR ("risk" NEXT factor*) OR tolera* OR growth* OR development* OR neurodevelop* OR behavio* OR weight OR digest* OR diet OR nutrition OR malnutrition OR deficien* OR illness* OR death* OR morbidity OR mortality OR infection* OR transmi* OR sepsis* OR enterocolitis* …
#10	#8 AND #9
#11	((infant* OR baby OR babies OR neonate* OR ("new" NEXT born*) OR newborn* OR preterm OR pre-term OR child* ) NEAR/4 (Outcome* OR impact* OR affect* OR influenc* OR result* OR consequenc* OR caus* OR issue* OR threat* OR effect* OR benefit* OR harm* OR ("risk" NEXT factor*) OR tolera* OR growth* OR development* OR neurodevelop* OR behavio* OR weight OR digest* OR diet OR nutrition OR malnutrition …
#12	((infant* OR baby OR babies OR neonate* OR ("new" NEXT born*) OR newborn* OR preterm OR pre-term OR child* ) OR [mh Infant]) AND [mh "Growth and Development"]
#13	#10 OR #11 OR #12
#14	#7 AND #13
#15	#14 NOT ([mh ^Animals] NOT ([mh ^Animals] AND [mh ^Humans])) in Trials

## Sheet: EMBASE
	Search Strategy for EMBASE
1	*breast milk/ or exp *Breast Feeding/ or exp *Lactation/
2	(express* or pump* or extract* or collect* or treat* or pasteuri* or heat or thermal or composition or process* or microbial or antimicrobial or contaminat* or freez* or froze* or sonic* or UV or hygien* or save* or saving or stor* or keep* or conserv* or preserv* or Unpasteuri* or Steril* or microbiolog* or bacteria* or cool* or macronutrient*).ti,ab,kf.
3	1 and 2
4	((breastmilk or ((breast or human or mother* or parent or parents) and milk) or breastfe* or breast feed* or breast fed or colostrum or lactat*) adj3 (express* or pump* or extract* or collect* or treat* or pasteuri* or heat or thermal or composition or process* or microbial or antimicrobial or contaminat* or freez* or froze* or sonic* or UV or hygien* or save* or saving or stor* or keep* or conse…
5	Breast Milk Expression/
6	hand express*.ti,ab,kf.
7	3 or 4 or 5 or 6
8	exp *Infant/
9	(Outcome* or impact* or affect* or influenc* or result* or consequenc* or caus* or issue* or threat* or effect* or benefit* or harm* or risk factor* or tolera* or growth* or development* or neurodevelop* or behavio* or weight or digest* or diet or nutrition or malnutrition or deficien* or illness* or death* or morbidity or mortality or infection* or transmi* or sepsis* or enterocolitis* or cytome…
10	8 and 9
11	((infant* or baby or babies or neonate* or new born* or newborn* or preterm or pre-term or child*) adj4 (Outcome* or impact* or affect* or influenc* or result* or consequenc* or caus* or issue* or threat* or effect* or benefit* or harm* or risk factor* or tolera* or growth* or development* or neurodevelop* or behavio* or weight or digest* or diet or nutrition or malnutrition or deficien* or illne…
12	((infant* or baby or babies or neonate* or new born* or newborn* or preterm or pre-term or child*).ti,ab,kf. or exp *Infant/) and exp *"growth, development and aging"/
13	10 or 11 or 12
14	7 and 13
15	14 not ((exp animal/ or nonhuman/) not exp human/)
16	limit 15 to "remove medline records"

## Sheet: Emcare
	Search Strategy for EMCARE
1	*breast milk/ or exp *Breast Feeding/ or exp *Lactation/
2	(express* or pump* or extract* or collect* or treat* or pasteuri* or heat or thermal or composition or process* or microbial or antimicrobial or contaminat* or freez* or froze* or sonic* or UV or hygien* or save* or saving or stor* or keep* or conserv* or preserv* or Unpasteuri* or Steril* or microbiolog* or bacteria* or cool* or macronutrient*).ti,ab,kf.
3	1 and 2
4	((breastmilk or ((breast or human or mother* or parent or parents) and milk) or breastfe* or breast feed* or breast fed or colostrum or lactat*) adj3 (express* or pump* or extract* or collect* or treat* or pasteuri* or heat or thermal or composition or process* or microbial or antimicrobial or contaminat* or freez* or froze* or sonic* or UV or hygien* or save* or saving or stor* or keep* or conse…
5	Breast Milk Expression/
6	hand express*.ti,ab,kf.
7	3 or 4 or 5 or 6
8	exp *Infant/
9	(Outcome* or impact* or affect* or influenc* or result* or consequenc* or caus* or issue* or threat* or effect* or benefit* or harm* or risk factor* or tolera* or growth* or development* or neurodevelop* or behavio* or weight or digest* or diet or nutrition or malnutrition or deficien* or illness* or death* or morbidity or mortality or infection* or transmi* or sepsis* or enterocolitis* or cytome…
10	8 and 9
11	((infant* or baby or babies or neonate* or new born* or newborn* or preterm or pre-term or child*) adj4 (Outcome* or impact* or affect* or influenc* or result* or consequenc* or caus* or issue* or threat* or effect* or benefit* or harm* or risk factor* or tolera* or growth* or development* or neurodevelop* or behavio* or weight or digest* or diet or nutrition or malnutrition or deficien* or illne…
12	((infant* or baby or babies or neonate* or new born* or newborn* or preterm or pre-term or child*).ti,ab,kf. or exp *Infant/) and exp *"growth, development and aging"/
13	10 or 11 or 12
14	7 and 13
15	14 not ((exp animal/ or nonhuman/) not exp human/)

## Sheet: EU Clinical Trials
	Search Strategy for EU Clinical Trials
●	("breastmilk" OR (("breast" OR "human" OR "mother*" OR "parent" OR "parents") AND "milk") OR "breastfe*" OR "breast feed*" OR "breast fed" OR "colostrum" OR "lactat*") AND ("express*" OR "pump*" OR "extract*" OR "collect*" OR "treat*" OR "pasteuri*" OR "heat" OR "thermal" OR "composition" OR "process*" OR "microbial" OR "antimicrobial" OR "contaminat*" OR "freez*" OR "froze*" OR "sonic*" OR "UV" …

## Sheet: Global Health
	Search Strategy for Global Health
1	((breastmilk or ((breast or human or mother* or parent or parents) and milk) or breastfe* or breast feed* or breast fed or colostrum or lactat*) adj3 (express* or pump* or extract* or collect* or treat* or pasteuri* or heat or thermal or composition or process* or fortif* or microbial or antimicrobial or contaminat* or freez* or froze* or sonic* or UV or hygien* or save* or saving or stor* or kee…
2	hand express*.ti,ab,bt,sh.
3	1 or 2
4	((infant* or baby or babies or neonat* or new born* or newborn* or preterm or pre-term or child*) adj4 (Outcome* or impact* or affect* or influenc* or result* or consequenc* or caus* or issue* or threat* or effect* or benefit* or harm* or risk factor* or tolera* or growth* or development* or neurodevelop* or behavio* or weight or digest* or diet or nutrition or malnutrition or deficien* or illnes…
5	3 and 4

## Sheet: Global Index Medicus
	Search Strategy for Global Index Medicus
1	( mh:("Breast Milk Expression"))
2	tw:(expressed breastmilk)
3	tw:(expressed breast milk)
4	tw:(breast milk pasteurization)
	1 OR 2 OR 3 OR 4

## Sheet: Medline
	Search Strategy for Medline
1	*Milk, Human/ or *Breast Feeding/ or exp *Lactation/
2	(express* or pump* or extract* or collect* or treat* or pasteuri* or heat or thermal or composition or process* or microbial or antimicrobial or contaminat* or freez* or froze* or sonic* or UV or hygien* or save* or saving or stor* or keep* or conserv* or preserv* or Unpasteuri* or Steril* or microbiolog* or bacteria* or cool* or macronutrient*).ti,ab,kf.
3	1 and 2
4	((breastmilk or ((breast or human or mother* or parent or parents) and milk) or breastfe* or breast feed* or breast fed or colostrum or lactat*) adj3 (express* or pump* or extract* or collect* or treat* or pasteuri* or heat or thermal or composition or process* or microbial or antimicrobial or contaminat* or freez* or froze* or sonic* or UV or hygien* or save* or saving or stor* or keep* or conse…
5	Breast Milk Expression/
6	hand express*.ti,ab,kf.
7	3 or 4 or 5 or 6
8	exp *Infant/
9	(Outcome* or impact* or affect* or influenc* or result* or consequenc* or caus* or issue* or threat* or effect* or benefit* or harm* or risk factor* or tolera* or growth* or development* or neurodevelop* or behavio* or weight or digest* or diet or nutrition or malnutrition or deficien* or illness* or death* or morbidity or mortality or infection* or transmi* or sepsis* or enterocolitis* or cytome…
10	8 and 9
11	((infant* or baby or babies or neonate* or new born* or newborn* or preterm or pre-term or child*) adj4 (Outcome* or impact* or affect* or influenc* or result* or consequenc* or caus* or issue* or threat* or effect* or benefit* or harm* or risk factor* or tolera* or growth* or development* or neurodevelop* or behavio* or weight or digest* or diet or nutrition or malnutrition or deficien* or illne…
12	((infant* or baby or babies or neonate* or new born* or newborn* or preterm or pre-term or child*).ti,ab,kf. or exp *Infant/) and exp *"Growth and Development"/
13	10 or 11 or 12
14	7 and 13
15	14 not (Animals/ not (Animals/ and Humans/))

## Sheet: SCOPUS
	Search Strategy for SCOPUS
●	( TITLE-ABS-KEY ( ( "breastmilk" OR ( ( "breast" OR "human" OR "mother*" OR "parent" OR "parents" ) "milk" ) ) ) W/4 TITLE-ABS-KEY ( ( "express*" OR "pump*" OR "extract*" OR "collect*" OR "treat*" OR "pasteuri*" OR "heat" OR "thermal" OR "composition" OR "process*" OR "microbial" OR "antimicrobial" OR "contaminat*" OR "freez*" OR "froze*" OR "sonic*" OR "UV" OR "hygien*" OR "save*" OR "saving" OR…

[truncated: 2 more sheets: WHO, WoS]
